# Supplementary material for: Effect of MCT1 A1470T Polymorphism on Lactate and Potassium Concentrations After Caffeine Ingestion During Acute Resistance Exercise
Source: Nutrients. 2024 Dec 21;16(24):4396. doi: 10.3390/nu16244396 (PMC11676378; doi:10.3390/nu16244396)
Supplement: Supplementary file 1 [file nutrients-16-04396-s001.zip]

Archive with 1 entries (1 files):
- nutrients-3327233-supplementary.pdf
